# Supplementary material for: New Carbamates and Ureas: Comparative Ability to Gel Organic Solvents
Source: Gels. 2022 Jul 14;8(7):440. doi: 10.3390/gels8070440 (PMC9316452; doi:10.3390/gels8070440)
Supplement: Supplementary file 1 [file gels-08-00440-s001.zip]

Archive with 1 entries (1 files):
- gels-1753386-supplementary.pdf
